# Supplementary material for: Post-Translational Modification of Human Histone by Wide Tolerance of Acetylation
Source: Cells. 2017 Oct 12;6(4):34. doi: 10.3390/cells6040034 (PMC5753069; doi:10.3390/cells6040034)
Supplement: Supplementary file 1 [file cells-06-00034-s001.zip]

Archive with 3 entries (3 files):
- Fig_S1_Revised.pptx
- Table_S1.xlsx
- Table_S2.xlsx
