# Supplementary material for: Post-Translational Modification of Human Histone by Wide Tolerance of Acetylation
Source: Cells. 2017 Oct 12;6(4):34. doi: 10.3390/cells6040034 (PMC5753069; doi:10.3390/cells6040034)
Supplement: Supplementary file 1 [file cells-06-00034-s001.zip › Table_S1.xlsx]

## Sheet: LC-MSMS_Coverage
Table S1. LC-MS/MS coverage
	Σ# MS/MS	Σ# Peptides	Subtype (Coverage)
H1	1850	158	Liver histone H1e (87.67%), H1.2 (86.38%), H1.0 (71.65%), H1.5 (65.93%), H1.3 (60.63%), H1.1 (44.65%), Histone cluster 1, H1t (36.23%), H1x (32.86%), H1oo (11.56%)
H2	2810	108	H2A type 1-C (96.92%), H2A type 2-C (95.35%), H2A.J (89.15%), H2B type 1-K (80.95%), H2A type 1-A (61.07%), H2A.Z (55.47%), H2B type 1-A (51.97%), H2A (35.76%), H2A (12.17%)
H3	1593	54	H3.3 (95.59%), H3L-like histone (Fragment) (78.5%), H3 (64.71%)
H4	636	22	H4 (90.29%)
