# Supplementary material for: Post-Translational Modification of Human Histone by Wide Tolerance of Acetylation
Source: Cells. 2017 Oct 12;6(4):34. doi: 10.3390/cells6040034 (PMC5753069; doi:10.3390/cells6040034)
Supplement: Supplementary file 1 [file cells-06-00034-s001.zip › Table_S2.xlsx]

## Sheet: Peptides_List
Table S2. List of peptides with histone acetylation/trimethylation identified in this study and summary of frequency of modified residues
Histones	Annotated Sequence	Modifications	Master Protein Accessions	Protein Descriptions	MH+ [Da]	Theo. MH+ [Da]	DeltaM [ppm]	Percolator q-Value
H1	KPAGPSVSELIVQAAssSKERGGVSLAALK	S16(Trimethyl); S17(Trimethyl)	Q02539	Histone H1.1 OS=Homo sapiens GN=HIST1H1A PE=1 SV=3	3021.73	3021.73	0.145724	0.0008725
	GTGASGsFKLsKK	S7(Acetyl); S11(Acetyl)	A1L407	Histone H1t OS=Homo sapiens GN=HIST1H1T PE=2 SV=4; Histone cluster 1, H1t OS=Homo sapiens GN=HIST1H1T PE=2 SV=1	1351.73	1351.72	9.12026	0.0008725
	GTGASGsFKLsKK	S7(Acetyl); S11(Acetyl)	A1L407	Histone H1t OS=Homo sapiens GN=HIST1H1T PE=2 SV=4; Histone cluster 1, H1t OS=Homo sapiens GN=HIST1H1T PE=2 SV=1	1351.73	1351.72	8.66873	0.001225
	GTGASGSFkLSkK	K9(Acetyl); K12(Acetyl)	A1L407	Histone H1t OS=Homo sapiens GN=HIST1H1T PE=2 SV=4; Histone cluster 1, H1t OS=Homo sapiens GN=HIST1H1T PE=2 SV=1	1351.73	1351.72	8.66873	0.0008725
	GTGASGSFkLSkK	K9(Acetyl); K12(Acetyl)	A1L407	Histone H1t OS=Homo sapiens GN=HIST1H1T PE=2 SV=4; Histone cluster 1, H1t OS=Homo sapiens GN=HIST1H1T PE=2 SV=1	1351.73	1351.72	9.12026	0
	GTGASGSFkLSkK	K9(Acetyl); K12(Acetyl)	A1L407	Histone H1t OS=Homo sapiens GN=HIST1H1T PE=2 SV=4; Histone cluster 1, H1t OS=Homo sapiens GN=HIST1H1T PE=2 SV=1	1351.73	1351.72	8.66873	0.006478
	GTGASGSFKLSkk	K12(Acetyl); K13(Acetyl)	A1L407	Histone H1t OS=Homo sapiens GN=HIST1H1T PE=2 SV=4; Histone cluster 1, H1t OS=Homo sapiens GN=HIST1H1T PE=2 SV=1	1351.73	1351.72	8.66873	0.0008725
	GTGASGSFKLSkk	K12(Acetyl); K13(Acetyl)	A1L407	Histone H1t OS=Homo sapiens GN=HIST1H1T PE=2 SV=4; Histone cluster 1, H1t OS=Homo sapiens GN=HIST1H1T PE=2 SV=1	1351.73	1351.72	9.12026	0
	KASGPPVSELItKAVtASK	T12(Trimethyl); T16(Acetyl)	A3R0T7	Liver histone H1e OS=Homo sapiens PE=2 SV=1	1968.12	1968.14	-9.25257	0.0008725
	KASGPPVSELItKAVtASK	T12(Acetyl); T16(Trimethyl)	A3R0T7	Liver histone H1e OS=Homo sapiens PE=2 SV=1	1968.12	1968.14	-9.25257	0.0008725
	KASGPPVSELItKAVtASK	T12(Acetyl); T16(Acetyl)	A3R0T7	Liver histone H1e OS=Homo sapiens PE=2 SV=1	1968.11	1968.1	4.58279	0
	KASGPPVSELItKAVtASK	T12(Acetyl); T16(Acetyl)	A3R0T7	Liver histone H1e OS=Homo sapiens PE=2 SV=1	1968.11	1968.1	6.9087	0
	KASGPPVSELItKAVtASK	T12(Acetyl); T16(Acetyl)	A3R0T7	Liver histone H1e OS=Homo sapiens PE=2 SV=1	1968.12	1968.1	7.96995	0
	KASGPPVSELItKAVtASK	T12(Acetyl); T16(Acetyl)	A3R0T7	Liver histone H1e OS=Homo sapiens PE=2 SV=1	1968.11	1968.1	5.04797	0.0008725
	ASGPPVSELItKAVtASK	T11(Acetyl); T15(Acetyl)	A3R0T7	Liver histone H1e OS=Homo sapiens PE=2 SV=1	1840.02	1840.01	5.20347	0.001225
	ASGPPVSELItKAVtASK	T11(Acetyl); T15(Acetyl)	A3R0T7	Liver histone H1e OS=Homo sapiens PE=2 SV=1	1840.02	1840.01	5.53518	0.0008725
H2	KGNYAERVGAGAPVYmAAVLEYLtAEILELAGNAAR	M16(Oxidation); T24(Trimethyl)	Q16777	Histone H2A type 2-C OS=Homo sapiens GN=HIST2H2AC PE=1 SV=4; Histone H2A type 2-A OS=Homo sapiens GN=HIST2H2AA3 PE=1 SV=3	3809.98	3809.99	-2.77361	0.0008725
	KGNYAERVGAGAPVYmAAVLEYLtAEILELAGNAAR	M16(Oxidation); T24(Acetyl)	Q16777	Histone H2A type 2-C OS=Homo sapiens GN=HIST2H2AC PE=1 SV=4; Histone H2A type 2-A OS=Homo sapiens GN=HIST2H2AA3 PE=1 SV=3	3809.98	3809.95	6.77635	0.0008725
	AMGImNsFVNDIFER	M5(Oxidation); S7(Acetyl)	O60814; P06899; P23527	Histone H2B type 2-E OS=Homo sapiens GN=HIST2H2BE PE=1 SV=3; Histone H2B type 2-F OS=Homo sapiens GN=HIST2H2BF PE=1 SV=3; Histone H2B type 1-M OS=Homo sapiens GN=HIST1H2BM PE=1 SV=3; Histone H2B type 1-B OS=Homo sapiens GN=HIST1H2BB PE=1 SV=2; Histone H2B OS=Homo sapiens GN=HIST1H2BD PE=3 SV=1; Histone H2B OS=Homo sapiens PE=2 SV=1; Histone H2B type 1-H OS=Homo sapiens GN=HIST1H2BH PE=1 SV=3; His…	1801.84	1801.82	8.66469	0.001225
	AMGImNsFVNDIFER	M5(Oxidation); S7(Acetyl)	O60814; P06899; P23527	Histone H2B type 2-E OS=Homo sapiens GN=HIST2H2BE PE=1 SV=3; Histone H2B type 2-F OS=Homo sapiens GN=HIST2H2BF PE=1 SV=3; Histone H2B type 1-M OS=Homo sapiens GN=HIST1H2BM PE=1 SV=3; Histone H2B type 1-B OS=Homo sapiens GN=HIST1H2BB PE=1 SV=2; Histone H2B OS=Homo sapiens GN=HIST1H2BD PE=3 SV=1; Histone H2B OS=Homo sapiens PE=2 SV=1; Histone H2B type 1-H OS=Homo sapiens GN=HIST1H2BH PE=1 SV=3; His…	1801.84	1801.82	8.52919	0.0008725
	AMGImNsFVNDIFER	M5(Oxidation); S7(Acetyl)	O60814; P06899; P23527	Histone H2B type 2-E OS=Homo sapiens GN=HIST2H2BE PE=1 SV=3; Histone H2B type 2-F OS=Homo sapiens GN=HIST2H2BF PE=1 SV=3; Histone H2B type 1-M OS=Homo sapiens GN=HIST1H2BM PE=1 SV=3; Histone H2B type 1-B OS=Homo sapiens GN=HIST1H2BB PE=1 SV=2; Histone H2B OS=Homo sapiens GN=HIST1H2BD PE=3 SV=1; Histone H2B OS=Homo sapiens PE=2 SV=1; Histone H2B type 1-H OS=Homo sapiens GN=HIST1H2BH PE=1 SV=3; His…	1801.84	1801.82	7.10648	0.009139
	AmGIMNsFVNDIFER	M2(Oxidation); S7(Acetyl)	O60814; P06899; P23527	Histone H2B type 2-E OS=Homo sapiens GN=HIST2H2BE PE=1 SV=3; Histone H2B type 2-F OS=Homo sapiens GN=HIST2H2BF PE=1 SV=3; Histone H2B type 1-M OS=Homo sapiens GN=HIST1H2BM PE=1 SV=3; Histone H2B type 1-B OS=Homo sapiens GN=HIST1H2BB PE=1 SV=2; Histone H2B OS=Homo sapiens GN=HIST1H2BD PE=3 SV=1; Histone H2B OS=Homo sapiens PE=2 SV=1; Histone H2B type 1-H OS=Homo sapiens GN=HIST1H2BH PE=1 SV=3; His…	1801.84	1801.82	8.52919	0.0008725
	AmGIMNsFVNDIFER	M2(Oxidation); S7(Acetyl)	O60814; P06899; P23527	Histone H2B type 2-E OS=Homo sapiens GN=HIST2H2BE PE=1 SV=3; Histone H2B type 2-F OS=Homo sapiens GN=HIST2H2BF PE=1 SV=3; Histone H2B type 1-M OS=Homo sapiens GN=HIST1H2BM PE=1 SV=3; Histone H2B type 1-B OS=Homo sapiens GN=HIST1H2BB PE=1 SV=2; Histone H2B OS=Homo sapiens GN=HIST1H2BD PE=3 SV=1; Histone H2B OS=Homo sapiens PE=2 SV=1; Histone H2B type 1-H OS=Homo sapiens GN=HIST1H2BH PE=1 SV=3; His…	1801.84	1801.82	6.15801	0.001225
H3	FQSsAVmALQEAcEAYLVGLFEDTNLcAIHAK	S4(Trimethyl); M7(Oxidation); C13(Carbamidomethyl); C27(Carbamidomethyl)	P68431	Histone H3.1 OS=Homo sapiens GN=HIST1H3A PE=1 SV=2	3644.74	3644.74	0.27607	0
	FQSsAVmALQEAcEAYLVGLFEDTNLcAIHAK	S4(Trimethyl); M7(Oxidation); C13(Carbamidomethyl); C27(Carbamidomethyl)	P68431	Histone H3.1 OS=Homo sapiens GN=HIST1H3A PE=1 SV=2	3644.73	3644.74	-3.0266	0
	FQSsAVmALQEAcEAYLVGLFEDTNLcAIHAK	S4(Acetyl); M7(Oxidation); C13(Carbamidomethyl); C27(Carbamidomethyl)	P68431	Histone H3.1 OS=Homo sapiens GN=HIST1H3A PE=1 SV=2	3644.73	3644.71	6.95634	0
	FQsSAVmALQEAcEAYLVGLFEDTNLcAIHAK	S3(Trimethyl); M7(Oxidation); C13(Carbamidomethyl); C27(Carbamidomethyl)	P68431	Histone H3.1 OS=Homo sapiens GN=HIST1H3A PE=1 SV=2	3644.73	3644.74	-3.0266	0
	FQsSAVMALQEAcEAYLVGLFEDTNLcAIHAK	S3(Trimethyl); C13(Carbamidomethyl); C27(Carbamidomethyl)	P68431	Histone H3.1 OS=Homo sapiens GN=HIST1H3A PE=1 SV=2	3628.74	3628.75	-2.75926	0.0008725
	FQsSAVmALQEAcEAYLVGLFEDTNLcAIHAK	S3(Acetyl); M7(Oxidation); C13(Carbamidomethyl); C27(Carbamidomethyl)	P68431	Histone H3.1 OS=Homo sapiens GN=HIST1H3A PE=1 SV=2	3644.73	3644.71	6.95634	0
	FQsSAVMALQEAcEAYLVGLFEDTNLcAIHAK	S3(Acetyl); C13(Carbamidomethyl); C27(Carbamidomethyl)	P68431	Histone H3.1 OS=Homo sapiens GN=HIST1H3A PE=1 SV=2	3628.74	3628.71	7.26769	0
	FQsSAVmALQEASEAYLVGLFEDTNLcAIHAKR	S3(Trimethyl); M7(Oxidation); C27(Carbamidomethyl)	Q71DI3	Histone H3.2 OS=Homo sapiens GN=HIST2H3A PE=1 SV=3	3727.84	3727.85	-0.326554	0.0008725
	FQsSAVmALQEASEAYLVGLFEDTNLcAIHAK	S3(Trimethyl); M7(Oxidation); C27(Carbamidomethyl)	Q71DI3	Histone H3.2 OS=Homo sapiens GN=HIST2H3A PE=1 SV=3	3571.75	3571.74	0.352994	0
	FQsSAVmALQEASEAYLVGLFEDTNLcAIHAKR	S3(Acetyl); M7(Oxidation); C27(Carbamidomethyl)	Q71DI3	Histone H3.2 OS=Homo sapiens GN=HIST2H3A PE=1 SV=3	3727.84	3727.81	9.43387	0
	FQSAAIGALQEAsEAYLVGLFEDTNLcAIHAK	S13(Trimethyl); C27(Carbamidomethyl)	P84243	Histone H3.3 OS=Homo sapiens GN=H3F3A PE=1 SV=2; Histone H3 OS=Homo sapiens PE=2 SV=1; Histone H3 (Fragment) OS=Homo sapiens GN=H3F3B PE=1 SV=1; Histone H3 OS=Homo sapiens PE=1 SV=1	3479.74	3479.75	-4.48197	0
	FQSAAIGALQEAsEAYLVGLFEDTNLcAIHAK	S13(Acetyl); C27(Carbamidomethyl)	P84243	Histone H3.3 OS=Homo sapiens GN=H3F3A PE=1 SV=2; Histone H3 OS=Homo sapiens PE=2 SV=1; Histone H3 (Fragment) OS=Homo sapiens GN=H3F3B PE=1 SV=1; Histone H3 OS=Homo sapiens PE=1 SV=1	3479.74	3479.72	5.9743	0
	KQLAtKAAR	T5(Acetyl)	P84243; Q6TXQ4; P68431; Q71DI3	Histone H3.3 OS=Homo sapiens GN=H3F3A PE=1 SV=2; Histone H3 OS=Homo sapiens PE=2 SV=1; Histone H3 OS=Homo sapiens GN=HIST2H3PS2 PE=1 SV=1; Histone H3.3 (Fragment) OS=Homo sapiens GN=H3F3B PE=1 SV=1; Histone H3.3 OS=Homo sapiens GN=H3F3B PE=1 SV=1; Histone H3 OS=Homo sapiens GN=H3F3A PE=1 SV=1; H3L-like histone (Fragment) OS=Homo sapiens PE=1 SV=1; Histone H3.3C OS=Homo sapiens GN=H3F3C PE=1 SV=3;…	1028.63	1028.62	6.80051	0.001225
	KQLAtKAAR	T5(Acetyl)	P84243; Q6TXQ4; P68431; Q71DI3	Histone H3.3 OS=Homo sapiens GN=H3F3A PE=1 SV=2; Histone H3 OS=Homo sapiens PE=2 SV=1; Histone H3 OS=Homo sapiens GN=HIST2H3PS2 PE=1 SV=1; Histone H3.3 (Fragment) OS=Homo sapiens GN=H3F3B PE=1 SV=1; Histone H3.3 OS=Homo sapiens GN=H3F3B PE=1 SV=1; Histone H3 OS=Homo sapiens GN=H3F3A PE=1 SV=1; H3L-like histone (Fragment) OS=Homo sapiens PE=1 SV=1; Histone H3.3C OS=Homo sapiens GN=H3F3C PE=1 SV=3;…	1028.63	1028.62	6.80051	0.0008725
	KStGGKAPR	T3(Acetyl)	P84243; P68431; Q71DI3	Histone H3.3 OS=Homo sapiens GN=H3F3A PE=1 SV=2; Histone H3 OS=Homo sapiens PE=2 SV=1; Histone H3 OS=Homo sapiens GN=HIST2H3PS2 PE=1 SV=1; Histone H3.3 (Fragment) OS=Homo sapiens GN=H3F3B PE=1 SV=1; Histone H3.3 OS=Homo sapiens GN=H3F3B PE=1 SV=1; Histone H3 OS=Homo sapiens GN=H3F3A PE=1 SV=1; Histone H3.1t OS=Homo sapiens GN=HIST3H3 PE=1 SV=3; Histone H3.3C OS=Homo sapiens GN=H3F3C PE=1 SV=3; Hi…	943.533	943.532	1.24402	0.004691
	KStGGKAPR	T3(Acetyl)	P84243; P68431; Q71DI3	Histone H3.3 OS=Homo sapiens GN=H3F3A PE=1 SV=2; Histone H3 OS=Homo sapiens PE=2 SV=1; Histone H3 OS=Homo sapiens GN=HIST2H3PS2 PE=1 SV=1; Histone H3.3 (Fragment) OS=Homo sapiens GN=H3F3B PE=1 SV=1; Histone H3.3 OS=Homo sapiens GN=H3F3B PE=1 SV=1; Histone H3 OS=Homo sapiens GN=H3F3A PE=1 SV=1; Histone H3.1t OS=Homo sapiens GN=HIST3H3 PE=1 SV=3; Histone H3.3C OS=Homo sapiens GN=H3F3C PE=1 SV=3; Hi…	943.533	943.532	0.855893	0.001571
	KStGGKAPR	T3(Acetyl)	P84243; P68431; Q71DI3	Histone H3.3 OS=Homo sapiens GN=H3F3A PE=1 SV=2; Histone H3 OS=Homo sapiens PE=2 SV=1; Histone H3 OS=Homo sapiens GN=HIST2H3PS2 PE=1 SV=1; Histone H3.3 (Fragment) OS=Homo sapiens GN=H3F3B PE=1 SV=1; Histone H3.3 OS=Homo sapiens GN=H3F3B PE=1 SV=1; Histone H3 OS=Homo sapiens GN=H3F3A PE=1 SV=1; Histone H3.1t OS=Homo sapiens GN=HIST3H3 PE=1 SV=3; Histone H3.3C OS=Homo sapiens GN=H3F3C PE=1 SV=3; Hi…	943.533	943.532	1.50277	0.004691
	KsTGGKAPR	S2(Trimethyl)	P84243; P68431; Q71DI3	Histone H3.3 OS=Homo sapiens GN=H3F3A PE=1 SV=2; Histone H3 OS=Homo sapiens PE=2 SV=1; Histone H3 OS=Homo sapiens GN=HIST2H3PS2 PE=1 SV=1; Histone H3.3 (Fragment) OS=Homo sapiens GN=H3F3B PE=1 SV=1; Histone H3.3 OS=Homo sapiens GN=H3F3B PE=1 SV=1; Histone H3 OS=Homo sapiens GN=H3F3A PE=1 SV=1; Histone H3.1t OS=Homo sapiens GN=HIST3H3 PE=1 SV=3; Histone H3.3C OS=Homo sapiens GN=H3F3C PE=1 SV=3; Hi…	943.576	943.568	7.98083	0.0008725
	KSTGGkAPR	K6(Trimethyl)	P84243; P68431; Q71DI3	Histone H3.3 OS=Homo sapiens GN=H3F3A PE=1 SV=2; Histone H3 OS=Homo sapiens PE=2 SV=1; Histone H3 OS=Homo sapiens GN=HIST2H3PS2 PE=1 SV=1; Histone H3.3 (Fragment) OS=Homo sapiens GN=H3F3B PE=1 SV=1; Histone H3.3 OS=Homo sapiens GN=H3F3B PE=1 SV=1; Histone H3 OS=Homo sapiens GN=H3F3A PE=1 SV=1; Histone H3.1t OS=Homo sapiens GN=HIST3H3 PE=1 SV=3; Histone H3.3C OS=Homo sapiens GN=H3F3C PE=1 SV=3; Hi…	943.572	943.568	3.49944	0.006193
	KQLATkAAR	K6(Acetyl)	P84243; Q6TXQ4; P68431; Q71DI3	Histone H3.3 OS=Homo sapiens GN=H3F3A PE=1 SV=2; Histone H3 OS=Homo sapiens PE=2 SV=1; Histone H3 OS=Homo sapiens GN=HIST2H3PS2 PE=1 SV=1; Histone H3.3 (Fragment) OS=Homo sapiens GN=H3F3B PE=1 SV=1; Histone H3.3 OS=Homo sapiens GN=H3F3B PE=1 SV=1; Histone H3 OS=Homo sapiens GN=H3F3A PE=1 SV=1; H3L-like histone (Fragment) OS=Homo sapiens PE=1 SV=1; Histone H3.3C OS=Homo sapiens GN=H3F3C PE=1 SV=3;…	1028.63	1028.62	6.80051	0.0008725
	KSTGGkAPR	K6(Acetyl)	P84243; P68431; Q71DI3	Histone H3.3 OS=Homo sapiens GN=H3F3A PE=1 SV=2; Histone H3 OS=Homo sapiens PE=2 SV=1; Histone H3 OS=Homo sapiens GN=HIST2H3PS2 PE=1 SV=1; Histone H3.3 (Fragment) OS=Homo sapiens GN=H3F3B PE=1 SV=1; Histone H3.3 OS=Homo sapiens GN=H3F3B PE=1 SV=1; Histone H3 OS=Homo sapiens GN=H3F3A PE=1 SV=1; Histone H3.1t OS=Homo sapiens GN=HIST3H3 PE=1 SV=3; Histone H3.3C OS=Homo sapiens GN=H3F3C PE=1 SV=3; Hi…	943.539	943.532	7.7775	0.0008725
	KQLATkAAR	K6(Acetyl)	P84243; Q6TXQ4; P68431; Q71DI3	Histone H3.3 OS=Homo sapiens GN=H3F3A PE=1 SV=2; Histone H3 OS=Homo sapiens PE=2 SV=1; Histone H3 OS=Homo sapiens GN=HIST2H3PS2 PE=1 SV=1; Histone H3.3 (Fragment) OS=Homo sapiens GN=H3F3B PE=1 SV=1; Histone H3.3 OS=Homo sapiens GN=H3F3B PE=1 SV=1; Histone H3 OS=Homo sapiens GN=H3F3A PE=1 SV=1; H3L-like histone (Fragment) OS=Homo sapiens PE=1 SV=1; Histone H3.3C OS=Homo sapiens GN=H3F3C PE=1 SV=3;…	1028.63	1028.62	6.80051	0.001225
	KSTGGkAPR	K6(Acetyl)	P84243; P68431; Q71DI3	Histone H3.3 OS=Homo sapiens GN=H3F3A PE=1 SV=2; Histone H3 OS=Homo sapiens PE=2 SV=1; Histone H3 OS=Homo sapiens GN=HIST2H3PS2 PE=1 SV=1; Histone H3.3 (Fragment) OS=Homo sapiens GN=H3F3B PE=1 SV=1; Histone H3.3 OS=Homo sapiens GN=H3F3B PE=1 SV=1; Histone H3 OS=Homo sapiens GN=H3F3A PE=1 SV=1; Histone H3.1t OS=Homo sapiens GN=HIST3H3 PE=1 SV=3; Histone H3.3C OS=Homo sapiens GN=H3F3C PE=1 SV=3; Hi…	943.539	943.532	7.13063	0.0008725
	KSTGGkAPR	K6(Acetyl)	P84243; P68431; Q71DI3	Histone H3.3 OS=Homo sapiens GN=H3F3A PE=1 SV=2; Histone H3 OS=Homo sapiens PE=2 SV=1; Histone H3 OS=Homo sapiens GN=HIST2H3PS2 PE=1 SV=1; Histone H3.3 (Fragment) OS=Homo sapiens GN=H3F3B PE=1 SV=1; Histone H3.3 OS=Homo sapiens GN=H3F3B PE=1 SV=1; Histone H3 OS=Homo sapiens GN=H3F3A PE=1 SV=1; Histone H3.1t OS=Homo sapiens GN=HIST3H3 PE=1 SV=3; Histone H3.3C OS=Homo sapiens GN=H3F3C PE=1 SV=3; Hi…	943.539	943.532	7.19531	0.0008725
	KSTGGkAPR	K6(Acetyl)	P84243; P68431; Q71DI3	Histone H3.3 OS=Homo sapiens GN=H3F3A PE=1 SV=2; Histone H3 OS=Homo sapiens PE=2 SV=1; Histone H3 OS=Homo sapiens GN=HIST2H3PS2 PE=1 SV=1; Histone H3.3 (Fragment) OS=Homo sapiens GN=H3F3B PE=1 SV=1; Histone H3.3 OS=Homo sapiens GN=H3F3B PE=1 SV=1; Histone H3 OS=Homo sapiens GN=H3F3A PE=1 SV=1; Histone H3.1t OS=Homo sapiens GN=HIST3H3 PE=1 SV=3; Histone H3.3C OS=Homo sapiens GN=H3F3C PE=1 SV=3; Hi…	943.537	943.532	5.25467	0
	KSTGGkAPR	K6(Acetyl)	P84243; P68431; Q71DI3	Histone H3.3 OS=Homo sapiens GN=H3F3A PE=1 SV=2; Histone H3 OS=Homo sapiens PE=2 SV=1; Histone H3 OS=Homo sapiens GN=HIST2H3PS2 PE=1 SV=1; Histone H3.3 (Fragment) OS=Homo sapiens GN=H3F3B PE=1 SV=1; Histone H3.3 OS=Homo sapiens GN=H3F3B PE=1 SV=1; Histone H3 OS=Homo sapiens GN=H3F3A PE=1 SV=1; Histone H3.1t OS=Homo sapiens GN=HIST3H3 PE=1 SV=3; Histone H3.3C OS=Homo sapiens GN=H3F3C PE=1 SV=3; Hi…	943.538	943.532	6.35437	0.002213
	KSTGGkAPR	K6(Acetyl)	P84243; P68431; Q71DI3	Histone H3.3 OS=Homo sapiens GN=H3F3A PE=1 SV=2; Histone H3 OS=Homo sapiens PE=2 SV=1; Histone H3 OS=Homo sapiens GN=HIST2H3PS2 PE=1 SV=1; Histone H3.3 (Fragment) OS=Homo sapiens GN=H3F3B PE=1 SV=1; Histone H3.3 OS=Homo sapiens GN=H3F3B PE=1 SV=1; Histone H3 OS=Homo sapiens GN=H3F3A PE=1 SV=1; Histone H3.1t OS=Homo sapiens GN=HIST3H3 PE=1 SV=3; Histone H3.3C OS=Homo sapiens GN=H3F3C PE=1 SV=3; Hi…	943.535	943.532	2.73184	0
	KSTGGkAPR	K6(Acetyl)	P84243; P68431; Q71DI3	Histone H3.3 OS=Homo sapiens GN=H3F3A PE=1 SV=2; Histone H3 OS=Homo sapiens PE=2 SV=1; Histone H3 OS=Homo sapiens GN=HIST2H3PS2 PE=1 SV=1; Histone H3.3 (Fragment) OS=Homo sapiens GN=H3F3B PE=1 SV=1; Histone H3.3 OS=Homo sapiens GN=H3F3B PE=1 SV=1; Histone H3 OS=Homo sapiens GN=H3F3A PE=1 SV=1; Histone H3.1t OS=Homo sapiens GN=HIST3H3 PE=1 SV=3; Histone H3.3C OS=Homo sapiens GN=H3F3C PE=1 SV=3; Hi…	943.538	943.532	6.7425	0.002213
	KSTGGkAPR	K6(Acetyl)	P84243; P68431; Q71DI3	Histone H3.3 OS=Homo sapiens GN=H3F3A PE=1 SV=2; Histone H3 OS=Homo sapiens PE=2 SV=1; Histone H3 OS=Homo sapiens GN=HIST2H3PS2 PE=1 SV=1; Histone H3.3 (Fragment) OS=Homo sapiens GN=H3F3B PE=1 SV=1; Histone H3.3 OS=Homo sapiens GN=H3F3B PE=1 SV=1; Histone H3 OS=Homo sapiens GN=H3F3A PE=1 SV=1; Histone H3.1t OS=Homo sapiens GN=HIST3H3 PE=1 SV=3; Histone H3.3C OS=Homo sapiens GN=H3F3C PE=1 SV=3; Hi…	943.538	943.532	6.80719	0.002213
	KSTGGkAPR	K6(Acetyl)	P84243; P68431; Q71DI3	Histone H3.3 OS=Homo sapiens GN=H3F3A PE=1 SV=2; Histone H3 OS=Homo sapiens PE=2 SV=1; Histone H3 OS=Homo sapiens GN=HIST2H3PS2 PE=1 SV=1; Histone H3.3 (Fragment) OS=Homo sapiens GN=H3F3B PE=1 SV=1; Histone H3.3 OS=Homo sapiens GN=H3F3B PE=1 SV=1; Histone H3 OS=Homo sapiens GN=H3F3A PE=1 SV=1; Histone H3.1t OS=Homo sapiens GN=HIST3H3 PE=1 SV=3; Histone H3.3C OS=Homo sapiens GN=H3F3C PE=1 SV=3; Hi…	943.533	943.532	1.04996	0.0008725
	KSTGGkAPR	K6(Acetyl)	P84243; P68431; Q71DI3	Histone H3.3 OS=Homo sapiens GN=H3F3A PE=1 SV=2; Histone H3 OS=Homo sapiens PE=2 SV=1; Histone H3 OS=Homo sapiens GN=HIST2H3PS2 PE=1 SV=1; Histone H3.3 (Fragment) OS=Homo sapiens GN=H3F3B PE=1 SV=1; Histone H3.3 OS=Homo sapiens GN=H3F3B PE=1 SV=1; Histone H3 OS=Homo sapiens GN=H3F3A PE=1 SV=1; Histone H3.1t OS=Homo sapiens GN=HIST3H3 PE=1 SV=3; Histone H3.3C OS=Homo sapiens GN=H3F3C PE=1 SV=3; Hi…	943.533	943.532	1.50277	0.001895
	KSTGGkAPR	K6(Acetyl)	P84243; P68431; Q71DI3	Histone H3.3 OS=Homo sapiens GN=H3F3A PE=1 SV=2; Histone H3 OS=Homo sapiens PE=2 SV=1; Histone H3 OS=Homo sapiens GN=HIST2H3PS2 PE=1 SV=1; Histone H3.3 (Fragment) OS=Homo sapiens GN=H3F3B PE=1 SV=1; Histone H3.3 OS=Homo sapiens GN=H3F3B PE=1 SV=1; Histone H3 OS=Homo sapiens GN=H3F3A PE=1 SV=1; Histone H3.1t OS=Homo sapiens GN=HIST3H3 PE=1 SV=3; Histone H3.3C OS=Homo sapiens GN=H3F3C PE=1 SV=3; Hi…	943.534	943.532	1.82621	0.0008725
	KQLATkAAR	K6(Acetyl)	P84243; Q6TXQ4; P68431; Q71DI3	Histone H3.3 OS=Homo sapiens GN=H3F3A PE=1 SV=2; Histone H3 OS=Homo sapiens PE=2 SV=1; Histone H3 OS=Homo sapiens GN=HIST2H3PS2 PE=1 SV=1; Histone H3.3 (Fragment) OS=Homo sapiens GN=H3F3B PE=1 SV=1; Histone H3.3 OS=Homo sapiens GN=H3F3B PE=1 SV=1; Histone H3 OS=Homo sapiens GN=H3F3A PE=1 SV=1; H3L-like histone (Fragment) OS=Homo sapiens PE=1 SV=1; Histone H3.3C OS=Homo sapiens GN=H3F3C PE=1 SV=3;…	1028.62	1028.62	1.34152	0.0008725
	KQLATkAAR	K6(Acetyl)	P84243; Q6TXQ4; P68431; Q71DI3	Histone H3.3 OS=Homo sapiens GN=H3F3A PE=1 SV=2; Histone H3 OS=Homo sapiens PE=2 SV=1; Histone H3 OS=Homo sapiens GN=HIST2H3PS2 PE=1 SV=1; Histone H3.3 (Fragment) OS=Homo sapiens GN=H3F3B PE=1 SV=1; Histone H3.3 OS=Homo sapiens GN=H3F3B PE=1 SV=1; Histone H3 OS=Homo sapiens GN=H3F3A PE=1 SV=1; H3L-like histone (Fragment) OS=Homo sapiens PE=1 SV=1; Histone H3.3C OS=Homo sapiens GN=H3F3C PE=1 SV=3;…	1028.62	1028.62	1.34152	0.0008725
	KSTGGkAPR	K6(Acetyl)	P84243; P68431; Q71DI3	Histone H3.3 OS=Homo sapiens GN=H3F3A PE=1 SV=2; Histone H3 OS=Homo sapiens PE=2 SV=1; Histone H3 OS=Homo sapiens GN=HIST2H3PS2 PE=1 SV=1; Histone H3.3 (Fragment) OS=Homo sapiens GN=H3F3B PE=1 SV=1; Histone H3.3 OS=Homo sapiens GN=H3F3B PE=1 SV=1; Histone H3 OS=Homo sapiens GN=H3F3A PE=1 SV=1; Histone H3.1t OS=Homo sapiens GN=HIST3H3 PE=1 SV=3; Histone H3.3C OS=Homo sapiens GN=H3F3C PE=1 SV=3; Hi…	943.533	943.532	1.3734	0.0008725
	KSTGGkAPR	K6(Acetyl)	P84243; P68431; Q71DI3	Histone H3.3 OS=Homo sapiens GN=H3F3A PE=1 SV=2; Histone H3 OS=Homo sapiens PE=2 SV=1; Histone H3 OS=Homo sapiens GN=HIST2H3PS2 PE=1 SV=1; Histone H3.3 (Fragment) OS=Homo sapiens GN=H3F3B PE=1 SV=1; Histone H3.3 OS=Homo sapiens GN=H3F3B PE=1 SV=1; Histone H3 OS=Homo sapiens GN=H3F3A PE=1 SV=1; Histone H3.1t OS=Homo sapiens GN=HIST3H3 PE=1 SV=3; Histone H3.3C OS=Homo sapiens GN=H3F3C PE=1 SV=3; Hi…	943.533	943.532	0.855893	0.001225
	KQLATkAAR	K6(Acetyl)	P84243; Q6TXQ4; P68431; Q71DI3	Histone H3.3 OS=Homo sapiens GN=H3F3A PE=1 SV=2; Histone H3 OS=Homo sapiens PE=2 SV=1; Histone H3 OS=Homo sapiens GN=HIST2H3PS2 PE=1 SV=1; Histone H3.3 (Fragment) OS=Homo sapiens GN=H3F3B PE=1 SV=1; Histone H3.3 OS=Homo sapiens GN=H3F3B PE=1 SV=1; Histone H3 OS=Homo sapiens GN=H3F3A PE=1 SV=1; H3L-like histone (Fragment) OS=Homo sapiens PE=1 SV=1; Histone H3.3C OS=Homo sapiens GN=H3F3C PE=1 SV=3;…	1028.62	1028.62	0.866822	0.0008725
	KQLATkAAR	K6(Acetyl)	P84243; Q6TXQ4; P68431; Q71DI3	Histone H3.3 OS=Homo sapiens GN=H3F3A PE=1 SV=2; Histone H3 OS=Homo sapiens PE=2 SV=1; Histone H3 OS=Homo sapiens GN=HIST2H3PS2 PE=1 SV=1; Histone H3.3 (Fragment) OS=Homo sapiens GN=H3F3B PE=1 SV=1; Histone H3.3 OS=Homo sapiens GN=H3F3B PE=1 SV=1; Histone H3 OS=Homo sapiens GN=H3F3A PE=1 SV=1; H3L-like histone (Fragment) OS=Homo sapiens PE=1 SV=1; Histone H3.3C OS=Homo sapiens GN=H3F3C PE=1 SV=3;…	1028.62	1028.62	0.748148	0
	KSTGGkAPR	K6(Acetyl)	P84243; P68431; Q71DI3	Histone H3.3 OS=Homo sapiens GN=H3F3A PE=1 SV=2; Histone H3 OS=Homo sapiens PE=2 SV=1; Histone H3 OS=Homo sapiens GN=HIST2H3PS2 PE=1 SV=1; Histone H3.3 (Fragment) OS=Homo sapiens GN=H3F3B PE=1 SV=1; Histone H3.3 OS=Homo sapiens GN=H3F3B PE=1 SV=1; Histone H3 OS=Homo sapiens GN=H3F3A PE=1 SV=1; Histone H3.1t OS=Homo sapiens GN=HIST3H3 PE=1 SV=3; Histone H3.3C OS=Homo sapiens GN=H3F3C PE=1 SV=3; Hi…	943.533	943.532	1.43808	0.0008725
	KSTGGkAPR	K6(Acetyl)	P84243; P68431; Q71DI3	Histone H3.3 OS=Homo sapiens GN=H3F3A PE=1 SV=2; Histone H3 OS=Homo sapiens PE=2 SV=1; Histone H3 OS=Homo sapiens GN=HIST2H3PS2 PE=1 SV=1; Histone H3.3 (Fragment) OS=Homo sapiens GN=H3F3B PE=1 SV=1; Histone H3.3 OS=Homo sapiens GN=H3F3B PE=1 SV=1; Histone H3 OS=Homo sapiens GN=H3F3A PE=1 SV=1; Histone H3.1t OS=Homo sapiens GN=HIST3H3 PE=1 SV=3; Histone H3.3C OS=Homo sapiens GN=H3F3C PE=1 SV=3; Hi…	943.533	943.532	1.24402	0.001571
	KSTGGkAPR	K6(Acetyl)	P84243; P68431; Q71DI3	Histone H3.3 OS=Homo sapiens GN=H3F3A PE=1 SV=2; Histone H3 OS=Homo sapiens PE=2 SV=1; Histone H3 OS=Homo sapiens GN=HIST2H3PS2 PE=1 SV=1; Histone H3.3 (Fragment) OS=Homo sapiens GN=H3F3B PE=1 SV=1; Histone H3.3 OS=Homo sapiens GN=H3F3B PE=1 SV=1; Histone H3 OS=Homo sapiens GN=H3F3A PE=1 SV=1; Histone H3.1t OS=Homo sapiens GN=HIST3H3 PE=1 SV=3; Histone H3.3C OS=Homo sapiens GN=H3F3C PE=1 SV=3; Hi…	943.533	943.532	1.04996	0.0008725
	STGGkAPR	K5(Acetyl)	P84243; P68431; Q71DI3	Histone H3.3 OS=Homo sapiens GN=H3F3A PE=1 SV=2; Histone H3 OS=Homo sapiens PE=2 SV=1; Histone H3 OS=Homo sapiens GN=HIST2H3PS2 PE=1 SV=1; Histone H3.3 (Fragment) OS=Homo sapiens GN=H3F3B PE=1 SV=1; Histone H3.3 OS=Homo sapiens GN=H3F3B PE=1 SV=1; Histone H3 OS=Homo sapiens GN=H3F3A PE=1 SV=1; Histone H3.1t OS=Homo sapiens GN=HIST3H3 PE=1 SV=3; Histone H3.3C OS=Homo sapiens GN=H3F3C PE=1 SV=3; Hi…	815.44	815.437	3.07664	0.0008725
	STGGkAPR	K5(Acetyl)	P84243; P68431; Q71DI3	Histone H3.3 OS=Homo sapiens GN=H3F3A PE=1 SV=2; Histone H3 OS=Homo sapiens PE=2 SV=1; Histone H3 OS=Homo sapiens GN=HIST2H3PS2 PE=1 SV=1; Histone H3.3 (Fragment) OS=Homo sapiens GN=H3F3B PE=1 SV=1; Histone H3.3 OS=Homo sapiens GN=H3F3B PE=1 SV=1; Histone H3 OS=Homo sapiens GN=H3F3A PE=1 SV=1; Histone H3.1t OS=Homo sapiens GN=HIST3H3 PE=1 SV=3; Histone H3.3C OS=Homo sapiens GN=H3F3C PE=1 SV=3; Hi…	815.443	815.437	7.94186	0.0008725
	STGGkAPR	K5(Acetyl)	P84243; P68431; Q71DI3	Histone H3.3 OS=Homo sapiens GN=H3F3A PE=1 SV=2; Histone H3 OS=Homo sapiens PE=2 SV=1; Histone H3 OS=Homo sapiens GN=HIST2H3PS2 PE=1 SV=1; Histone H3.3 (Fragment) OS=Homo sapiens GN=H3F3B PE=1 SV=1; Histone H3.3 OS=Homo sapiens GN=H3F3B PE=1 SV=1; Histone H3 OS=Homo sapiens GN=H3F3A PE=1 SV=1; Histone H3.1t OS=Homo sapiens GN=HIST3H3 PE=1 SV=3; Histone H3.3C OS=Homo sapiens GN=H3F3C PE=1 SV=3; Hi…	815.44	815.437	4.04968	0.0008725
	kSTGGkAPR	K1(Trimethyl); K6(Acetyl)	P84243; P68431; Q71DI3	Histone H3.3 OS=Homo sapiens GN=H3F3A PE=1 SV=2; Histone H3 OS=Homo sapiens PE=2 SV=1; Histone H3 OS=Homo sapiens GN=HIST2H3PS2 PE=1 SV=1; Histone H3.3 (Fragment) OS=Homo sapiens GN=H3F3B PE=1 SV=1; Histone H3.3 OS=Homo sapiens GN=H3F3B PE=1 SV=1; Histone H3 OS=Homo sapiens GN=H3F3A PE=1 SV=1; Histone H3.1t OS=Homo sapiens GN=HIST3H3 PE=1 SV=3; Histone H3.3C OS=Homo sapiens GN=H3F3C PE=1 SV=3; Hi…	985.58	985.579	1.11485	0.001895
	kSTGGkAPR	K1(Trimethyl); K6(Acetyl)	P84243; P68431; Q71DI3	Histone H3.3 OS=Homo sapiens GN=H3F3A PE=1 SV=2; Histone H3 OS=Homo sapiens PE=2 SV=1; Histone H3 OS=Homo sapiens GN=HIST2H3PS2 PE=1 SV=1; Histone H3.3 (Fragment) OS=Homo sapiens GN=H3F3B PE=1 SV=1; Histone H3.3 OS=Homo sapiens GN=H3F3B PE=1 SV=1; Histone H3 OS=Homo sapiens GN=H3F3A PE=1 SV=1; Histone H3.1t OS=Homo sapiens GN=HIST3H3 PE=1 SV=3; Histone H3.3C OS=Homo sapiens GN=H3F3C PE=1 SV=3; Hi…	985.586	985.579	7.24575	0.0008725
	kSTGGkAPR	K1(Trimethyl); K6(Acetyl)	P84243; P68431; Q71DI3	Histone H3.3 OS=Homo sapiens GN=H3F3A PE=1 SV=2; Histone H3 OS=Homo sapiens PE=2 SV=1; Histone H3 OS=Homo sapiens GN=HIST2H3PS2 PE=1 SV=1; Histone H3.3 (Fragment) OS=Homo sapiens GN=H3F3B PE=1 SV=1; Histone H3.3 OS=Homo sapiens GN=H3F3B PE=1 SV=1; Histone H3 OS=Homo sapiens GN=H3F3A PE=1 SV=1; Histone H3.1t OS=Homo sapiens GN=HIST3H3 PE=1 SV=3; Histone H3.3C OS=Homo sapiens GN=H3F3C PE=1 SV=3; Hi…	985.58	985.579	0.929066	0.001225
	kSTGGkAPR	K1(Trimethyl); K6(Acetyl)	P84243; P68431; Q71DI3	Histone H3.3 OS=Homo sapiens GN=H3F3A PE=1 SV=2; Histone H3 OS=Homo sapiens PE=2 SV=1; Histone H3 OS=Homo sapiens GN=HIST2H3PS2 PE=1 SV=1; Histone H3.3 (Fragment) OS=Homo sapiens GN=H3F3B PE=1 SV=1; Histone H3.3 OS=Homo sapiens GN=H3F3B PE=1 SV=1; Histone H3 OS=Homo sapiens GN=H3F3A PE=1 SV=1; Histone H3.1t OS=Homo sapiens GN=HIST3H3 PE=1 SV=3; Histone H3.3C OS=Homo sapiens GN=H3F3C PE=1 SV=3; Hi…	985.579	985.579	0.557497	0.00319
	kSTGGkAPR	K1(Trimethyl); K6(Acetyl)	P84243; P68431; Q71DI3	Histone H3.3 OS=Homo sapiens GN=H3F3A PE=1 SV=2; Histone H3 OS=Homo sapiens PE=2 SV=1; Histone H3 OS=Homo sapiens GN=HIST2H3PS2 PE=1 SV=1; Histone H3.3 (Fragment) OS=Homo sapiens GN=H3F3B PE=1 SV=1; Histone H3.3 OS=Homo sapiens GN=H3F3B PE=1 SV=1; Histone H3 OS=Homo sapiens GN=H3F3A PE=1 SV=1; Histone H3.1t OS=Homo sapiens GN=HIST3H3 PE=1 SV=3; Histone H3.3C OS=Homo sapiens GN=H3F3C PE=1 SV=3; Hi…	985.58	985.579	1.36256	0.004944
	kSTGGkAPR	K1(Trimethyl); K6(Acetyl)	P84243; P68431; Q71DI3	Histone H3.3 OS=Homo sapiens GN=H3F3A PE=1 SV=2; Histone H3 OS=Homo sapiens PE=2 SV=1; Histone H3 OS=Homo sapiens GN=HIST2H3PS2 PE=1 SV=1; Histone H3.3 (Fragment) OS=Homo sapiens GN=H3F3B PE=1 SV=1; Histone H3.3 OS=Homo sapiens GN=H3F3B PE=1 SV=1; Histone H3 OS=Homo sapiens GN=H3F3A PE=1 SV=1; Histone H3.1t OS=Homo sapiens GN=HIST3H3 PE=1 SV=3; Histone H3.3C OS=Homo sapiens GN=H3F3C PE=1 SV=3; Hi…	985.58	985.579	1.23871	0.001571
	kSTGGkAPR	K1(Trimethyl); K6(Acetyl)	P84243; P68431; Q71DI3	Histone H3.3 OS=Homo sapiens GN=H3F3A PE=1 SV=2; Histone H3 OS=Homo sapiens PE=2 SV=1; Histone H3 OS=Homo sapiens GN=HIST2H3PS2 PE=1 SV=1; Histone H3.3 (Fragment) OS=Homo sapiens GN=H3F3B PE=1 SV=1; Histone H3.3 OS=Homo sapiens GN=H3F3B PE=1 SV=1; Histone H3 OS=Homo sapiens GN=H3F3A PE=1 SV=1; Histone H3.1t OS=Homo sapiens GN=HIST3H3 PE=1 SV=3; Histone H3.3C OS=Homo sapiens GN=H3F3C PE=1 SV=3; Hi…	985.58	985.579	0.619425	0.004691
	kSTGGKAPR	K1(Trimethyl)	P84243; P68431; Q71DI3	Histone H3.3 OS=Homo sapiens GN=H3F3A PE=1 SV=2; Histone H3 OS=Homo sapiens PE=2 SV=1; Histone H3 OS=Homo sapiens GN=HIST2H3PS2 PE=1 SV=1; Histone H3.3 (Fragment) OS=Homo sapiens GN=H3F3B PE=1 SV=1; Histone H3.3 OS=Homo sapiens GN=H3F3B PE=1 SV=1; Histone H3 OS=Homo sapiens GN=H3F3A PE=1 SV=1; Histone H3.1t OS=Homo sapiens GN=HIST3H3 PE=1 SV=3; Histone H3.3C OS=Homo sapiens GN=H3F3C PE=1 SV=3; Hi…	943.57	943.568	2.14104	0.004513
	kSTGGKAPR	K1(Trimethyl)	P84243; P68431; Q71DI3	Histone H3.3 OS=Homo sapiens GN=H3F3A PE=1 SV=2; Histone H3 OS=Homo sapiens PE=2 SV=1; Histone H3 OS=Homo sapiens GN=HIST2H3PS2 PE=1 SV=1; Histone H3.3 (Fragment) OS=Homo sapiens GN=H3F3B PE=1 SV=1; Histone H3.3 OS=Homo sapiens GN=H3F3B PE=1 SV=1; Histone H3 OS=Homo sapiens GN=H3F3A PE=1 SV=1; Histone H3.1t OS=Homo sapiens GN=HIST3H3 PE=1 SV=3; Histone H3.3C OS=Homo sapiens GN=H3F3C PE=1 SV=3; Hi…	943.571	943.568	2.46447	0.0008725
	kSTGGKAPR	K1(Trimethyl)	P84243; P68431; Q71DI3	Histone H3.3 OS=Homo sapiens GN=H3F3A PE=1 SV=2; Histone H3 OS=Homo sapiens PE=2 SV=1; Histone H3 OS=Homo sapiens GN=HIST2H3PS2 PE=1 SV=1; Histone H3.3 (Fragment) OS=Homo sapiens GN=H3F3B PE=1 SV=1; Histone H3.3 OS=Homo sapiens GN=H3F3B PE=1 SV=1; Histone H3 OS=Homo sapiens GN=H3F3A PE=1 SV=1; Histone H3.1t OS=Homo sapiens GN=HIST3H3 PE=1 SV=3; Histone H3.3C OS=Homo sapiens GN=H3F3C PE=1 SV=3; Hi…	943.57	943.568	1.81761	0.0008725
	kSTGGKAPR	K1(Trimethyl)	P84243; P68431; Q71DI3	Histone H3.3 OS=Homo sapiens GN=H3F3A PE=1 SV=2; Histone H3 OS=Homo sapiens PE=2 SV=1; Histone H3 OS=Homo sapiens GN=HIST2H3PS2 PE=1 SV=1; Histone H3.3 (Fragment) OS=Homo sapiens GN=H3F3B PE=1 SV=1; Histone H3.3 OS=Homo sapiens GN=H3F3B PE=1 SV=1; Histone H3 OS=Homo sapiens GN=H3F3A PE=1 SV=1; Histone H3.1t OS=Homo sapiens GN=HIST3H3 PE=1 SV=3; Histone H3.3C OS=Homo sapiens GN=H3F3C PE=1 SV=3; Hi…	943.57	943.568	1.68824	0.0008725
	kSTGGKAPR	K1(Trimethyl)	P84243; P68431; Q71DI3	Histone H3.3 OS=Homo sapiens GN=H3F3A PE=1 SV=2; Histone H3 OS=Homo sapiens PE=2 SV=1; Histone H3 OS=Homo sapiens GN=HIST2H3PS2 PE=1 SV=1; Histone H3.3 (Fragment) OS=Homo sapiens GN=H3F3B PE=1 SV=1; Histone H3.3 OS=Homo sapiens GN=H3F3B PE=1 SV=1; Histone H3 OS=Homo sapiens GN=H3F3A PE=1 SV=1; Histone H3.1t OS=Homo sapiens GN=HIST3H3 PE=1 SV=3; Histone H3.3C OS=Homo sapiens GN=H3F3C PE=1 SV=3; Hi…	943.576	943.568	7.98083	0
	kSTGGkAPR	K1(Acetyl); K6(Trimethyl)	P84243; P68431; Q71DI3	Histone H3.3 OS=Homo sapiens GN=H3F3A PE=1 SV=2; Histone H3 OS=Homo sapiens PE=2 SV=1; Histone H3 OS=Homo sapiens GN=HIST2H3PS2 PE=1 SV=1; Histone H3.3 (Fragment) OS=Homo sapiens GN=H3F3B PE=1 SV=1; Histone H3.3 OS=Homo sapiens GN=H3F3B PE=1 SV=1; Histone H3 OS=Homo sapiens GN=H3F3A PE=1 SV=1; Histone H3.1t OS=Homo sapiens GN=HIST3H3 PE=1 SV=3; Histone H3.3C OS=Homo sapiens GN=H3F3C PE=1 SV=3; Hi…	985.58	985.579	0.929066	0.001895
	kSTGGkAPR	K1(Acetyl); K6(Trimethyl)	P84243; P68431; Q71DI3	Histone H3.3 OS=Homo sapiens GN=H3F3A PE=1 SV=2; Histone H3 OS=Homo sapiens PE=2 SV=1; Histone H3 OS=Homo sapiens GN=HIST2H3PS2 PE=1 SV=1; Histone H3.3 (Fragment) OS=Homo sapiens GN=H3F3B PE=1 SV=1; Histone H3.3 OS=Homo sapiens GN=H3F3B PE=1 SV=1; Histone H3 OS=Homo sapiens GN=H3F3A PE=1 SV=1; Histone H3.1t OS=Homo sapiens GN=HIST3H3 PE=1 SV=3; Histone H3.3C OS=Homo sapiens GN=H3F3C PE=1 SV=3; Hi…	985.58	985.579	1.23871	0.001895
	kSTGGkAPR	K1(Acetyl); K6(Trimethyl)	P84243; P68431; Q71DI3	Histone H3.3 OS=Homo sapiens GN=H3F3A PE=1 SV=2; Histone H3 OS=Homo sapiens PE=2 SV=1; Histone H3 OS=Homo sapiens GN=HIST2H3PS2 PE=1 SV=1; Histone H3.3 (Fragment) OS=Homo sapiens GN=H3F3B PE=1 SV=1; Histone H3.3 OS=Homo sapiens GN=H3F3B PE=1 SV=1; Histone H3 OS=Homo sapiens GN=H3F3A PE=1 SV=1; Histone H3.1t OS=Homo sapiens GN=HIST3H3 PE=1 SV=3; Histone H3.3C OS=Homo sapiens GN=H3F3C PE=1 SV=3; Hi…	985.58	985.579	0.619425	0.004944
	kSTGGkAPR	K1(Acetyl); K6(Trimethyl)	P84243; P68431; Q71DI3	Histone H3.3 OS=Homo sapiens GN=H3F3A PE=1 SV=2; Histone H3 OS=Homo sapiens PE=2 SV=1; Histone H3 OS=Homo sapiens GN=HIST2H3PS2 PE=1 SV=1; Histone H3.3 (Fragment) OS=Homo sapiens GN=H3F3B PE=1 SV=1; Histone H3.3 OS=Homo sapiens GN=H3F3B PE=1 SV=1; Histone H3 OS=Homo sapiens GN=H3F3A PE=1 SV=1; Histone H3.1t OS=Homo sapiens GN=HIST3H3 PE=1 SV=3; Histone H3.3C OS=Homo sapiens GN=H3F3C PE=1 SV=3; Hi…	985.579	985.579	0.557497	0.00319
	kSTGGkAPR	K1(Acetyl); K6(Trimethyl)	P84243; P68431; Q71DI3	Histone H3.3 OS=Homo sapiens GN=H3F3A PE=1 SV=2; Histone H3 OS=Homo sapiens PE=2 SV=1; Histone H3 OS=Homo sapiens GN=HIST2H3PS2 PE=1 SV=1; Histone H3.3 (Fragment) OS=Homo sapiens GN=H3F3B PE=1 SV=1; Histone H3.3 OS=Homo sapiens GN=H3F3B PE=1 SV=1; Histone H3 OS=Homo sapiens GN=H3F3A PE=1 SV=1; Histone H3.1t OS=Homo sapiens GN=HIST3H3 PE=1 SV=3; Histone H3.3C OS=Homo sapiens GN=H3F3C PE=1 SV=3; Hi…	985.58	985.579	1.11485	0.002213
	kSTGGkAPR	K1(Acetyl); K6(Trimethyl)	P84243; P68431; Q71DI3	Histone H3.3 OS=Homo sapiens GN=H3F3A PE=1 SV=2; Histone H3 OS=Homo sapiens PE=2 SV=1; Histone H3 OS=Homo sapiens GN=HIST2H3PS2 PE=1 SV=1; Histone H3.3 (Fragment) OS=Homo sapiens GN=H3F3B PE=1 SV=1; Histone H3.3 OS=Homo sapiens GN=H3F3B PE=1 SV=1; Histone H3 OS=Homo sapiens GN=H3F3A PE=1 SV=1; Histone H3.1t OS=Homo sapiens GN=HIST3H3 PE=1 SV=3; Histone H3.3C OS=Homo sapiens GN=H3F3C PE=1 SV=3; Hi…	985.586	985.579	7.24575	0.0008725
	kSTGGkAPR	K1(Acetyl); K6(Trimethyl)	P84243; P68431; Q71DI3	Histone H3.3 OS=Homo sapiens GN=H3F3A PE=1 SV=2; Histone H3 OS=Homo sapiens PE=2 SV=1; Histone H3 OS=Homo sapiens GN=HIST2H3PS2 PE=1 SV=1; Histone H3.3 (Fragment) OS=Homo sapiens GN=H3F3B PE=1 SV=1; Histone H3.3 OS=Homo sapiens GN=H3F3B PE=1 SV=1; Histone H3 OS=Homo sapiens GN=H3F3A PE=1 SV=1; Histone H3.1t OS=Homo sapiens GN=HIST3H3 PE=1 SV=3; Histone H3.3C OS=Homo sapiens GN=H3F3C PE=1 SV=3; Hi…	985.58	985.579	1.36256	0.004944
	kSTGGkAPR	K1(Acetyl); K6(Acetyl)	P84243; P68431; Q71DI3	Histone H3.3 OS=Homo sapiens GN=H3F3A PE=1 SV=2; Histone H3 OS=Homo sapiens PE=2 SV=1; Histone H3 OS=Homo sapiens GN=HIST2H3PS2 PE=1 SV=1; Histone H3.3 (Fragment) OS=Homo sapiens GN=H3F3B PE=1 SV=1; Histone H3.3 OS=Homo sapiens GN=H3F3B PE=1 SV=1; Histone H3 OS=Homo sapiens GN=H3F3A PE=1 SV=1; Histone H3.1t OS=Homo sapiens GN=HIST3H3 PE=1 SV=3; Histone H3.3C OS=Homo sapiens GN=H3F3C PE=1 SV=3; Hi…	985.541	985.543	-1.41609	0.001895
	kSTGGkAPR	K1(Acetyl); K6(Acetyl)	P84243; P68431; Q71DI3	Histone H3.3 OS=Homo sapiens GN=H3F3A PE=1 SV=2; Histone H3 OS=Homo sapiens PE=2 SV=1; Histone H3 OS=Homo sapiens GN=HIST2H3PS2 PE=1 SV=1; Histone H3.3 (Fragment) OS=Homo sapiens GN=H3F3B PE=1 SV=1; Histone H3.3 OS=Homo sapiens GN=H3F3B PE=1 SV=1; Histone H3 OS=Homo sapiens GN=H3F3A PE=1 SV=1; Histone H3.1t OS=Homo sapiens GN=HIST3H3 PE=1 SV=3; Histone H3.3C OS=Homo sapiens GN=H3F3C PE=1 SV=3; Hi…	985.541	985.543	-1.16837	0.002213
	kSTGGkAPR	K1(Acetyl); K6(Acetyl)	P84243; P68431; Q71DI3	Histone H3.3 OS=Homo sapiens GN=H3F3A PE=1 SV=2; Histone H3 OS=Homo sapiens PE=2 SV=1; Histone H3 OS=Homo sapiens GN=HIST2H3PS2 PE=1 SV=1; Histone H3.3 (Fragment) OS=Homo sapiens GN=H3F3B PE=1 SV=1; Histone H3.3 OS=Homo sapiens GN=H3F3B PE=1 SV=1; Histone H3 OS=Homo sapiens GN=H3F3A PE=1 SV=1; Histone H3.1t OS=Homo sapiens GN=HIST3H3 PE=1 SV=3; Histone H3.3C OS=Homo sapiens GN=H3F3C PE=1 SV=3; Hi…	985.542	985.543	-0.672928	0.001225
	kSTGGkAPR	K1(Acetyl); K6(Acetyl)	P84243; P68431; Q71DI3	Histone H3.3 OS=Homo sapiens GN=H3F3A PE=1 SV=2; Histone H3 OS=Homo sapiens PE=2 SV=1; Histone H3 OS=Homo sapiens GN=HIST2H3PS2 PE=1 SV=1; Histone H3.3 (Fragment) OS=Homo sapiens GN=H3F3B PE=1 SV=1; Histone H3.3 OS=Homo sapiens GN=H3F3B PE=1 SV=1; Histone H3 OS=Homo sapiens GN=H3F3A PE=1 SV=1; Histone H3.1t OS=Homo sapiens GN=HIST3H3 PE=1 SV=3; Histone H3.3C OS=Homo sapiens GN=H3F3C PE=1 SV=3; Hi…	985.547	985.543	4.96275	0.0008725
	kSTGGkAPR	K1(Acetyl); K6(Acetyl)	P84243; P68431; Q71DI3	Histone H3.3 OS=Homo sapiens GN=H3F3A PE=1 SV=2; Histone H3 OS=Homo sapiens PE=2 SV=1; Histone H3 OS=Homo sapiens GN=HIST2H3PS2 PE=1 SV=1; Histone H3.3 (Fragment) OS=Homo sapiens GN=H3F3B PE=1 SV=1; Histone H3.3 OS=Homo sapiens GN=H3F3B PE=1 SV=1; Histone H3 OS=Homo sapiens GN=H3F3A PE=1 SV=1; Histone H3.1t OS=Homo sapiens GN=HIST3H3 PE=1 SV=3; Histone H3.3C OS=Homo sapiens GN=H3F3C PE=1 SV=3; Hi…	985.541	985.543	-1.47802	0.004691
	kSTGGkAPR	K1(Acetyl); K6(Acetyl)	P84243; P68431; Q71DI3	Histone H3.3 OS=Homo sapiens GN=H3F3A PE=1 SV=2; Histone H3 OS=Homo sapiens PE=2 SV=1; Histone H3 OS=Homo sapiens GN=HIST2H3PS2 PE=1 SV=1; Histone H3.3 (Fragment) OS=Homo sapiens GN=H3F3B PE=1 SV=1; Histone H3.3 OS=Homo sapiens GN=H3F3B PE=1 SV=1; Histone H3 OS=Homo sapiens GN=H3F3A PE=1 SV=1; Histone H3.1t OS=Homo sapiens GN=HIST3H3 PE=1 SV=3; Histone H3.3C OS=Homo sapiens GN=H3F3C PE=1 SV=3; Hi…	985.544	985.543	1.68043	0.001895
	KSAPStGGVKKPHR	T6(Trimethyl)	P84243; Q6TXQ4	Histone H3.3 OS=Homo sapiens GN=H3F3A PE=1 SV=2; Histone H3 OS=Homo sapiens PE=2 SV=1; Histone H3.3 (Fragment) OS=Homo sapiens GN=H3F3B PE=1 SV=1; Histone H3.3 OS=Homo sapiens GN=H3F3B PE=1 SV=1; Histone H3 OS=Homo sapiens GN=H3F3A PE=1 SV=1; H3L-like histone (Fragment) OS=Homo sapiens PE=1 SV=1; Histone H3 (Fragment) OS=Homo sapiens GN=H3F3B PE=1 SV=1; Histone H3 OS=Homo sapiens GN=H3F3B PE=1 SV…	1491.88	1491.88	4.83442	0.0008725
	KsAPSTGGVK	S2(Trimethyl)	P84243; Q6TXQ4	Histone H3.3 OS=Homo sapiens GN=H3F3A PE=1 SV=2; Histone H3 OS=Homo sapiens PE=2 SV=1; Histone H3.3 (Fragment) OS=Homo sapiens GN=H3F3B PE=1 SV=1; Histone H3.3 OS=Homo sapiens GN=H3F3B PE=1 SV=1; Histone H3 OS=Homo sapiens GN=H3F3A PE=1 SV=1; H3L-like histone (Fragment) OS=Homo sapiens PE=1 SV=1; Histone H3 (Fragment) OS=Homo sapiens GN=H3F3B PE=1 SV=1; Histone H3 OS=Homo sapiens GN=H3F3B PE=1 SV…	973.568	973.568	0.44235	0.001225
	KsAPSTGGVK	S2(Trimethyl)	P84243; Q6TXQ4	Histone H3.3 OS=Homo sapiens GN=H3F3A PE=1 SV=2; Histone H3 OS=Homo sapiens PE=2 SV=1; Histone H3.3 (Fragment) OS=Homo sapiens GN=H3F3B PE=1 SV=1; Histone H3.3 OS=Homo sapiens GN=H3F3B PE=1 SV=1; Histone H3 OS=Homo sapiens GN=H3F3A PE=1 SV=1; H3L-like histone (Fragment) OS=Homo sapiens PE=1 SV=1; Histone H3 (Fragment) OS=Homo sapiens GN=H3F3B PE=1 SV=1; Histone H3 OS=Homo sapiens GN=H3F3B PE=1 SV…	973.563	973.568	-4.51034	0.001225
	KsAPSTGGVK	S2(Trimethyl)	P84243; Q6TXQ4	Histone H3.3 OS=Homo sapiens GN=H3F3A PE=1 SV=2; Histone H3 OS=Homo sapiens PE=2 SV=1; Histone H3.3 (Fragment) OS=Homo sapiens GN=H3F3B PE=1 SV=1; Histone H3.3 OS=Homo sapiens GN=H3F3B PE=1 SV=1; Histone H3 OS=Homo sapiens GN=H3F3A PE=1 SV=1; H3L-like histone (Fragment) OS=Homo sapiens PE=1 SV=1; Histone H3 (Fragment) OS=Homo sapiens GN=H3F3B PE=1 SV=1; Histone H3 OS=Homo sapiens GN=H3F3B PE=1 SV…	973.563	973.568	-4.88649	0.0008725
	KsAPSTGGVK	S2(Trimethyl)	P84243; Q6TXQ4	Histone H3.3 OS=Homo sapiens GN=H3F3A PE=1 SV=2; Histone H3 OS=Homo sapiens PE=2 SV=1; Histone H3.3 (Fragment) OS=Homo sapiens GN=H3F3B PE=1 SV=1; Histone H3.3 OS=Homo sapiens GN=H3F3B PE=1 SV=1; Histone H3 OS=Homo sapiens GN=H3F3A PE=1 SV=1; H3L-like histone (Fragment) OS=Homo sapiens PE=1 SV=1; Histone H3 (Fragment) OS=Homo sapiens GN=H3F3B PE=1 SV=1; Histone H3 OS=Homo sapiens GN=H3F3B PE=1 SV…	973.568	973.568	0.0661968	0.0008725
	KsAPSTGGVK	S2(Trimethyl)	P84243; Q6TXQ4	Histone H3.3 OS=Homo sapiens GN=H3F3A PE=1 SV=2; Histone H3 OS=Homo sapiens PE=2 SV=1; Histone H3.3 (Fragment) OS=Homo sapiens GN=H3F3B PE=1 SV=1; Histone H3.3 OS=Homo sapiens GN=H3F3B PE=1 SV=1; Histone H3 OS=Homo sapiens GN=H3F3A PE=1 SV=1; H3L-like histone (Fragment) OS=Homo sapiens PE=1 SV=1; Histone H3 (Fragment) OS=Homo sapiens GN=H3F3B PE=1 SV=1; Histone H3 OS=Homo sapiens GN=H3F3B PE=1 SV…	973.569	973.568	1.38273	0.0008725
	KsAPSTGGVK	S2(Trimethyl)	P84243; Q6TXQ4	Histone H3.3 OS=Homo sapiens GN=H3F3A PE=1 SV=2; Histone H3 OS=Homo sapiens PE=2 SV=1; Histone H3.3 (Fragment) OS=Homo sapiens GN=H3F3B PE=1 SV=1; Histone H3.3 OS=Homo sapiens GN=H3F3B PE=1 SV=1; Histone H3 OS=Homo sapiens GN=H3F3A PE=1 SV=1; H3L-like histone (Fragment) OS=Homo sapiens PE=1 SV=1; Histone H3 (Fragment) OS=Homo sapiens GN=H3F3B PE=1 SV=1; Histone H3 OS=Homo sapiens GN=H3F3B PE=1 SV…	973.568	973.568	0.818504	0.0008725
	KsAPSTGGVK	S2(Trimethyl)	P84243; Q6TXQ4	Histone H3.3 OS=Homo sapiens GN=H3F3A PE=1 SV=2; Histone H3 OS=Homo sapiens PE=2 SV=1; Histone H3.3 (Fragment) OS=Homo sapiens GN=H3F3B PE=1 SV=1; Histone H3.3 OS=Homo sapiens GN=H3F3B PE=1 SV=1; Histone H3 OS=Homo sapiens GN=H3F3A PE=1 SV=1; H3L-like histone (Fragment) OS=Homo sapiens PE=1 SV=1; Histone H3 (Fragment) OS=Homo sapiens GN=H3F3B PE=1 SV=1; Histone H3 OS=Homo sapiens GN=H3F3B PE=1 SV…	973.569	973.568	1.00658	0.001895
	KsAPSTGGVK	S2(Trimethyl)	P84243; Q6TXQ4	Histone H3.3 OS=Homo sapiens GN=H3F3A PE=1 SV=2; Histone H3 OS=Homo sapiens PE=2 SV=1; Histone H3.3 (Fragment) OS=Homo sapiens GN=H3F3B PE=1 SV=1; Histone H3.3 OS=Homo sapiens GN=H3F3B PE=1 SV=1; Histone H3 OS=Homo sapiens GN=H3F3A PE=1 SV=1; H3L-like histone (Fragment) OS=Homo sapiens PE=1 SV=1; Histone H3 (Fragment) OS=Homo sapiens GN=H3F3B PE=1 SV=1; Histone H3 OS=Homo sapiens GN=H3F3B PE=1 SV…	973.564	973.568	-3.94611	0.00319
	KsAPSTGGVK	S2(Trimethyl)	P84243; Q6TXQ4	Histone H3.3 OS=Homo sapiens GN=H3F3A PE=1 SV=2; Histone H3 OS=Homo sapiens PE=2 SV=1; Histone H3.3 (Fragment) OS=Homo sapiens GN=H3F3B PE=1 SV=1; Histone H3.3 OS=Homo sapiens GN=H3F3B PE=1 SV=1; Histone H3 OS=Homo sapiens GN=H3F3A PE=1 SV=1; H3L-like histone (Fragment) OS=Homo sapiens PE=1 SV=1; Histone H3 (Fragment) OS=Homo sapiens GN=H3F3B PE=1 SV=1; Histone H3 OS=Homo sapiens GN=H3F3B PE=1 SV…	973.569	973.568	0.943888	0.0008725
	KsAPSTGGVK	S2(Trimethyl)	P84243; Q6TXQ4	Histone H3.3 OS=Homo sapiens GN=H3F3A PE=1 SV=2; Histone H3 OS=Homo sapiens PE=2 SV=1; Histone H3.3 (Fragment) OS=Homo sapiens GN=H3F3B PE=1 SV=1; Histone H3.3 OS=Homo sapiens GN=H3F3B PE=1 SV=1; Histone H3 OS=Homo sapiens GN=H3F3A PE=1 SV=1; H3L-like histone (Fragment) OS=Homo sapiens PE=1 SV=1; Histone H3 (Fragment) OS=Homo sapiens GN=H3F3B PE=1 SV=1; Histone H3 OS=Homo sapiens GN=H3F3B PE=1 SV…	973.563	973.568	-5.07457	0.004691
	KsAPSTGGVKKPHR	S2(Trimethyl)	P84243; Q6TXQ4	Histone H3.3 OS=Homo sapiens GN=H3F3A PE=1 SV=2; Histone H3 OS=Homo sapiens PE=2 SV=1; Histone H3.3 (Fragment) OS=Homo sapiens GN=H3F3B PE=1 SV=1; Histone H3.3 OS=Homo sapiens GN=H3F3B PE=1 SV=1; Histone H3 OS=Homo sapiens GN=H3F3A PE=1 SV=1; H3L-like histone (Fragment) OS=Homo sapiens PE=1 SV=1; Histone H3 (Fragment) OS=Homo sapiens GN=H3F3B PE=1 SV=1; Histone H3 OS=Homo sapiens GN=H3F3B PE=1 SV…	1491.89	1491.88	9.00741	0.004691
	KsAPSTGGVK	S2(Trimethyl)	P84243; Q6TXQ4	Histone H3.3 OS=Homo sapiens GN=H3F3A PE=1 SV=2; Histone H3 OS=Homo sapiens PE=2 SV=1; Histone H3.3 (Fragment) OS=Homo sapiens GN=H3F3B PE=1 SV=1; Histone H3.3 OS=Homo sapiens GN=H3F3B PE=1 SV=1; Histone H3 OS=Homo sapiens GN=H3F3A PE=1 SV=1; H3L-like histone (Fragment) OS=Homo sapiens PE=1 SV=1; Histone H3 (Fragment) OS=Homo sapiens GN=H3F3B PE=1 SV=1; Histone H3 OS=Homo sapiens GN=H3F3B PE=1 SV…	973.569	973.568	1.38273	0
	KSAPSTGGVkKPHR	K10(Trimethyl)	P84243; Q6TXQ4	Histone H3.3 OS=Homo sapiens GN=H3F3A PE=1 SV=2; Histone H3 OS=Homo sapiens PE=2 SV=1; Histone H3.3 (Fragment) OS=Homo sapiens GN=H3F3B PE=1 SV=1; Histone H3.3 OS=Homo sapiens GN=H3F3B PE=1 SV=1; Histone H3 OS=Homo sapiens GN=H3F3A PE=1 SV=1; H3L-like histone (Fragment) OS=Homo sapiens PE=1 SV=1; Histone H3 (Fragment) OS=Homo sapiens GN=H3F3B PE=1 SV=1; Histone H3 OS=Homo sapiens GN=H3F3B PE=1 SV…	1491.88	1491.88	0.78416	0.004691
	KSAPSTGGVkKPHR	K10(Trimethyl)	P84243; Q6TXQ4	Histone H3.3 OS=Homo sapiens GN=H3F3A PE=1 SV=2; Histone H3 OS=Homo sapiens PE=2 SV=1; Histone H3.3 (Fragment) OS=Homo sapiens GN=H3F3B PE=1 SV=1; Histone H3.3 OS=Homo sapiens GN=H3F3B PE=1 SV=1; Histone H3 OS=Homo sapiens GN=H3F3A PE=1 SV=1; H3L-like histone (Fragment) OS=Homo sapiens PE=1 SV=1; Histone H3 (Fragment) OS=Homo sapiens GN=H3F3B PE=1 SV=1; Histone H3 OS=Homo sapiens GN=H3F3B PE=1 SV…	1491.88	1491.88	3.7298	0.001571
	kSAPSTGGVK	K1(Trimethyl)	P84243; Q6TXQ4	Histone H3.3 OS=Homo sapiens GN=H3F3A PE=1 SV=2; Histone H3 OS=Homo sapiens PE=2 SV=1; Histone H3.3 (Fragment) OS=Homo sapiens GN=H3F3B PE=1 SV=1; Histone H3.3 OS=Homo sapiens GN=H3F3B PE=1 SV=1; Histone H3 OS=Homo sapiens GN=H3F3A PE=1 SV=1; H3L-like histone (Fragment) OS=Homo sapiens PE=1 SV=1; Histone H3 (Fragment) OS=Homo sapiens GN=H3F3B PE=1 SV=1; Histone H3 OS=Homo sapiens GN=H3F3B PE=1 SV…	973.563	973.568	-5.07457	0.001571
	kSAPSTGGVK	K1(Trimethyl)	P84243; Q6TXQ4	Histone H3.3 OS=Homo sapiens GN=H3F3A PE=1 SV=2; Histone H3 OS=Homo sapiens PE=2 SV=1; Histone H3.3 (Fragment) OS=Homo sapiens GN=H3F3B PE=1 SV=1; Histone H3.3 OS=Homo sapiens GN=H3F3B PE=1 SV=1; Histone H3 OS=Homo sapiens GN=H3F3A PE=1 SV=1; H3L-like histone (Fragment) OS=Homo sapiens PE=1 SV=1; Histone H3 (Fragment) OS=Homo sapiens GN=H3F3B PE=1 SV=1; Histone H3 OS=Homo sapiens GN=H3F3B PE=1 SV…	973.569	973.568	1.38273	0.0008725
	kSAPSTGGVK	K1(Trimethyl)	P84243; Q6TXQ4	Histone H3.3 OS=Homo sapiens GN=H3F3A PE=1 SV=2; Histone H3 OS=Homo sapiens PE=2 SV=1; Histone H3.3 (Fragment) OS=Homo sapiens GN=H3F3B PE=1 SV=1; Histone H3.3 OS=Homo sapiens GN=H3F3B PE=1 SV=1; Histone H3 OS=Homo sapiens GN=H3F3A PE=1 SV=1; H3L-like histone (Fragment) OS=Homo sapiens PE=1 SV=1; Histone H3 (Fragment) OS=Homo sapiens GN=H3F3B PE=1 SV=1; Histone H3 OS=Homo sapiens GN=H3F3B PE=1 SV…	973.569	973.568	1.00658	0.002213
	kSAPSTGGVK	K1(Trimethyl)	P84243; Q6TXQ4	Histone H3.3 OS=Homo sapiens GN=H3F3A PE=1 SV=2; Histone H3 OS=Homo sapiens PE=2 SV=1; Histone H3.3 (Fragment) OS=Homo sapiens GN=H3F3B PE=1 SV=1; Histone H3.3 OS=Homo sapiens GN=H3F3B PE=1 SV=1; Histone H3 OS=Homo sapiens GN=H3F3A PE=1 SV=1; H3L-like histone (Fragment) OS=Homo sapiens PE=1 SV=1; Histone H3 (Fragment) OS=Homo sapiens GN=H3F3B PE=1 SV=1; Histone H3 OS=Homo sapiens GN=H3F3B PE=1 SV…	973.576	973.568	8.21619	0.004209
	kSAPSTGGVK	K1(Trimethyl)	P84243; Q6TXQ4	Histone H3.3 OS=Homo sapiens GN=H3F3A PE=1 SV=2; Histone H3 OS=Homo sapiens PE=2 SV=1; Histone H3.3 (Fragment) OS=Homo sapiens GN=H3F3B PE=1 SV=1; Histone H3.3 OS=Homo sapiens GN=H3F3B PE=1 SV=1; Histone H3 OS=Homo sapiens GN=H3F3A PE=1 SV=1; H3L-like histone (Fragment) OS=Homo sapiens PE=1 SV=1; Histone H3 (Fragment) OS=Homo sapiens GN=H3F3B PE=1 SV=1; Histone H3 OS=Homo sapiens GN=H3F3B PE=1 SV…	973.569	973.568	1.38273	0
	kSAPSTGGVK	K1(Trimethyl)	P84243; Q6TXQ4	Histone H3.3 OS=Homo sapiens GN=H3F3A PE=1 SV=2; Histone H3 OS=Homo sapiens PE=2 SV=1; Histone H3.3 (Fragment) OS=Homo sapiens GN=H3F3B PE=1 SV=1; Histone H3.3 OS=Homo sapiens GN=H3F3B PE=1 SV=1; Histone H3 OS=Homo sapiens GN=H3F3A PE=1 SV=1; H3L-like histone (Fragment) OS=Homo sapiens PE=1 SV=1; Histone H3 (Fragment) OS=Homo sapiens GN=H3F3B PE=1 SV=1; Histone H3 OS=Homo sapiens GN=H3F3B PE=1 SV…	973.568	973.568	0.0661968	0.0008725
	kSAPSTGGVK	K1(Trimethyl)	P84243; Q6TXQ4	Histone H3.3 OS=Homo sapiens GN=H3F3A PE=1 SV=2; Histone H3 OS=Homo sapiens PE=2 SV=1; Histone H3.3 (Fragment) OS=Homo sapiens GN=H3F3B PE=1 SV=1; Histone H3.3 OS=Homo sapiens GN=H3F3B PE=1 SV=1; Histone H3 OS=Homo sapiens GN=H3F3A PE=1 SV=1; H3L-like histone (Fragment) OS=Homo sapiens PE=1 SV=1; Histone H3 (Fragment) OS=Homo sapiens GN=H3F3B PE=1 SV=1; Histone H3 OS=Homo sapiens GN=H3F3B PE=1 SV…	973.563	973.568	-4.88649	0.0008725
	kSAPSTGGVK	K1(Trimethyl)	P84243; Q6TXQ4	Histone H3.3 OS=Homo sapiens GN=H3F3A PE=1 SV=2; Histone H3 OS=Homo sapiens PE=2 SV=1; Histone H3.3 (Fragment) OS=Homo sapiens GN=H3F3B PE=1 SV=1; Histone H3.3 OS=Homo sapiens GN=H3F3B PE=1 SV=1; Histone H3 OS=Homo sapiens GN=H3F3A PE=1 SV=1; H3L-like histone (Fragment) OS=Homo sapiens PE=1 SV=1; Histone H3 (Fragment) OS=Homo sapiens GN=H3F3B PE=1 SV=1; Histone H3 OS=Homo sapiens GN=H3F3B PE=1 SV…	973.564	973.568	-3.94611	0.001225
	kSAPSTGGVK	K1(Trimethyl)	P84243; Q6TXQ4	Histone H3.3 OS=Homo sapiens GN=H3F3A PE=1 SV=2; Histone H3 OS=Homo sapiens PE=2 SV=1; Histone H3.3 (Fragment) OS=Homo sapiens GN=H3F3B PE=1 SV=1; Histone H3.3 OS=Homo sapiens GN=H3F3B PE=1 SV=1; Histone H3 OS=Homo sapiens GN=H3F3A PE=1 SV=1; H3L-like histone (Fragment) OS=Homo sapiens PE=1 SV=1; Histone H3 (Fragment) OS=Homo sapiens GN=H3F3B PE=1 SV=1; Histone H3 OS=Homo sapiens GN=H3F3B PE=1 SV…	973.568	973.568	0.818504	0.0008725
	kSAPSTGGVK	K1(Trimethyl)	P84243; Q6TXQ4	Histone H3.3 OS=Homo sapiens GN=H3F3A PE=1 SV=2; Histone H3 OS=Homo sapiens PE=2 SV=1; Histone H3.3 (Fragment) OS=Homo sapiens GN=H3F3B PE=1 SV=1; Histone H3.3 OS=Homo sapiens GN=H3F3B PE=1 SV=1; Histone H3 OS=Homo sapiens GN=H3F3A PE=1 SV=1; H3L-like histone (Fragment) OS=Homo sapiens PE=1 SV=1; Histone H3 (Fragment) OS=Homo sapiens GN=H3F3B PE=1 SV=1; Histone H3 OS=Homo sapiens GN=H3F3B PE=1 SV…	973.568	973.568	0.44235	0.001225
	kSAPSTGGVK	K1(Trimethyl)	P84243; Q6TXQ4	Histone H3.3 OS=Homo sapiens GN=H3F3A PE=1 SV=2; Histone H3 OS=Homo sapiens PE=2 SV=1; Histone H3.3 (Fragment) OS=Homo sapiens GN=H3F3B PE=1 SV=1; Histone H3.3 OS=Homo sapiens GN=H3F3B PE=1 SV=1; Histone H3 OS=Homo sapiens GN=H3F3A PE=1 SV=1; H3L-like histone (Fragment) OS=Homo sapiens PE=1 SV=1; Histone H3 (Fragment) OS=Homo sapiens GN=H3F3B PE=1 SV=1; Histone H3 OS=Homo sapiens GN=H3F3B PE=1 SV…	973.563	973.568	-4.51034	0.001571
	kSAPSTGGVK	K1(Trimethyl)	P84243; Q6TXQ4	Histone H3.3 OS=Homo sapiens GN=H3F3A PE=1 SV=2; Histone H3 OS=Homo sapiens PE=2 SV=1; Histone H3.3 (Fragment) OS=Homo sapiens GN=H3F3B PE=1 SV=1; Histone H3.3 OS=Homo sapiens GN=H3F3B PE=1 SV=1; Histone H3 OS=Homo sapiens GN=H3F3A PE=1 SV=1; H3L-like histone (Fragment) OS=Homo sapiens PE=1 SV=1; Histone H3 (Fragment) OS=Homo sapiens GN=H3F3B PE=1 SV=1; Histone H3 OS=Homo sapiens GN=H3F3B PE=1 SV…	973.569	973.568	0.943888	0.0008725
H4	KTVtAmDVVYALKR	T4(Trimethyl); M6(Oxidation)	B2R4R0	Histone H4 OS=Homo sapiens GN=HIST1H4J PE=2 SV=1	1652.94	1652.94	-2.45752	0.0008725
	GLGkGGAkR	K4(Acetyl); K8(Acetyl)	B2R4R0	Histone H4 OS=Homo sapiens GN=HIST1H4J PE=2 SV=1; Histone H4 OS=Homo sapiens GN=HIST1H4H PE=2 SV=1	927.539	927.537	1.96794	0.0008725
	GLGkGGAkR	K4(Acetyl); K8(Acetyl)	B2R4R0	Histone H4 OS=Homo sapiens GN=HIST1H4J PE=2 SV=1; Histone H4 OS=Homo sapiens GN=HIST1H4H PE=2 SV=1	927.538	927.537	1.37571	0.0008725
	GGkGLGkGGAK	K3(Acetyl); K7(Acetyl)	B2R4R0	Histone H4 OS=Homo sapiens GN=HIST1H4J PE=2 SV=1; Histone H4 OS=Homo sapiens GN=HIST1H4H PE=2 SV=1	1013.58	1013.57	1.76516	0.0008725
	GGkGLGkGGAK	K3(Acetyl); K7(Acetyl)	B2R4R0	Histone H4 OS=Homo sapiens GN=HIST1H4J PE=2 SV=1; Histone H4 OS=Homo sapiens GN=HIST1H4H PE=2 SV=1	1013.58	1013.57	1.52429	0.0008725

## Sheet: Summary_Frequency
Frequency of modified residues with accurate delta mass*
Residue	K	S	T	Total
Acetylation	54	12	13	79
H1	5	2	7	14
H2	0	5	1	6
H3	45	5	5	55
H4	4	0	0	4
Trimethylation	34	21	4	59
H1	0	1	1	2
H2	0	0	1	1
H3	34	20	1	55
H4	0	0	1	1
Total	88	33	17	138
*Peptide tolerance < 10 ppm
